# Supplementary material for: Quantitative Determination of Ethylene Using a Smartphone-Based Optical Fiber Sensor (SOFS) Coupled with Pyrene-Tagged Grubbs Catalyst
Source: Biosensors (Basel). 2022 May 10;12(5):316. doi: 10.3390/bios12050316 (PMC9138739; doi:10.3390/bios12050316)
Supplement: Supplementary file 1 [file biosensors-12-00316-s001.zip]

Archive with 1 entries (1 files):
- biosensors-1696069-supplementary.pdf
